# Supplementary material for: Causal Associations of Circulating Lipids with Osteoarthritis: A Bidirectional Mendelian Randomization Study
Source: Nutrients. 2022 Mar 22;14(7):1327. doi: 10.3390/nu14071327 (PMC9000847; doi:10.3390/nu14071327)
Supplement: Supplementary file 1 [file nutrients-14-01327-s001.zip]

Archive with 1 entries (1 files):
- nutrients-1640676-supplementary.pdf
